# Supplementary material for: Randomized, crossover clinical trial on the safety, feasibility, and usability of the ABLE exoskeleton: A comparative study with knee-ankle-foot orthoses
Source: PLoS One. 2025 May 27;20(5):e0318039. doi: 10.1371/journal.pone.0318039 (PMC12112281; doi:10.1371/journal.pone.0318039)
Supplement: S2 File — Data sheet with detailed results of the regression model presented in the manuscript. (XLSX) [file pone.0318039.s002.xlsx]

## Sheet: Regression models
		* Note that log link function provides results on the log scale																										* Cook.cutoff = 4 / number samples DFbetas.cutoff = 2 / sqrt(number samples)
		Model						Model Results									Scaled Residuals					Model diagnostics						Influential observations								Observations
								Random effects		Fixed effects												Overdispersion	Normality of Random effects	Posterior predictive checks	Homogeneity of variance	Uniformity of residuals	Zero-inflation	dfbetas and cook distance above cutoff values *		Significance test		Model comparisons		Comments
		Device	Response variable	Regression model	Link function	Computational model	Sample size	Group	Std. Dev	Predictor	Estimate	95% CI	Std. Error	t value	z value	p-value	Min	1Q	Median	3Q	Max	p-value	Shapiro test	Visual inspection	Bartlett Test	Shapiro test
	1	ABLE	Distance	Generalized linear mixed-effects	Gamma - Log link*	distance ~ session + (1|subject), family = Gamma(link='log')	79	Subject (Intercept)	0.63	(Intercept)	3.69	[2.93, 4.46]	0.39	9.42	-	< 0.000	-1.85	-0.56	-0.03	0.43	2.34	0.88	p = 0.095	OK	p = 0.303	p = 0.068	-	Samples: 3, 4, 6, 17, 26, 70, 78		Significance is not changed when each of the influential observations is removed from the model and significance (t-stat) remains similar		Original model and model without influential observations show minimal differences				-
								Residual	0.47	Session	0.15	[0.11, 0.19]	0.02	7.76	-	< 0.000
	2	ABLE	Steps	Generalized linear mixed-effects	Negative binomial - Log link*	steps ~ session + (1|subject), family = "binomial"	79	Subject (Intercept)	0.9	(Intercept)	5.07	[4.49, 5.65]	0.29	17.23	-	< 0.000	-2.29	-0.57	-0.05	0.5	2.52	0.552	p = 0.117	OK	p = 0.322	p = 0.116	Model has no observed zeros in the response variable	Samples: 3, 4, 6, 7, 26, 78		Significance is not changed when each of the influential observations is removed from the model and significance (t-stat) remains similar		Original model and model without influential observations show minimal differences				Poisson distribution model was first run but changed to Negative binomial due to overdispersion
								Residual	-	Session	0.11	[0.08, 0.15]	0.02	6.93	-	< 0.000
	3	ABLE	Walking Time	Generalized linear mixed-effects	Gamma - Log link*	walkingTime ~ session + (1|subject), family = Gamma(link='log')	79	Subject (Intercept)	0.36	(Intercept)	1.99	[1.51, 2.46]	0.24	8.15	-	< 0.000	-2.16	-0.56	0.03	0.62	2.7	0.456	p = 0.202	OK	p = 0.424	p = 0.145	-	Samples: 3, 4, 6, 7, 9, 15, 18, 19, 28, 29, 39, 78		Significance is not changed when each of the influential observations is removed from the model and significance (t-stat) remains similar		Original model and model without influential observations show minimal differences				-
								Residual	0.39	Session	0.09	[0.06, 0.12]	0.02	5.38	-	< 0.000
	4	ABLE	Walking speed	Generalized linear mixed-effects	Lognormal - Log link*	speed ~ session + (1|subject), family = lognormal(link="log")	79	Subject (Intercept)	0.52	(Intercept)	-2.3	[-2.64, -1.96]	0.17	-	-13.34	< 0.000	-2.35	-0.669	-0.241	0.256	3.2	0.528	p = 0.242	OK	p = 0.982	p = 0.060	-	Samples: 6, 9, 70, 78		Significance is not changed when each of the influential observations is removed from the model and significance (z-value) remains similar		Original model and model without influential observations show minimal differences				Gamma distribution (run previously) showed convergence problems (probably due to bad fitting)
								Residual	-	Session	0.04	[0.02, 0.06]	0.01	-	4.3	< 0.000
	5	KAFO	Donning time	Generalized linear mixed-effects	Lognormal - Log link*	donningTime ~ session + (1|subject), family = lognormal(link="log")	99	Subject (Intercept)	0.52	(Intercept)	6.04	[5.84, 6.23]	0.1	-	61	< 0.000	-2.27	-0.62	-0.3	0.2	3.57	0.496	p = 0.908	OK	p = 0.363	p = 0.573	-	Samples: 20, 33, 38, 48, 90		Significance is not changed when each of the influential observations is removed from the model and significance (z-value) remains similar		Original model and model without influential observations show minimal differences				Gamma distribution (run previously) showed underdispersion and non-uniformity of residuals
								Residual	-	Session	-0.03	[-0.04, -0.01]	0.01	-	-4.07	< 0.000
	6	ABLE		Generalized linear mixed-effects	Lognormal - Log link*	donningTime ~ session + (1|subject), family = lognormal(link="log")	99	Subject (Intercept)	0.38	(Intercept)	6	[5.74, 6.25]	0.13	-	46.24	< 0.000	-1.89	-0.65	-0.08	0.35	2.9	0.92	p = 0.461	OK	p = 0.793	p = 0.648	-	Samples: 1, 2, 11, 13, 20, 31, 51, 63, 71		Significance is not changed when each of the influential observations is removed from the model and significance (z-value) remains similar		Original model and model without influential observations show minimal differences				Gamma distribution (run previously) showed convergence problems (probably due to bad fitting)
								Residual	-	Session	-0.04	[-0.06, -0.02]	0.01	-	-4.5	< 0.000
	7	KAFO	Doffing time	Generalized linear mixed-effects	Lognormal - Log link*	doffingTime ~ session + (1|subject), family = lognormal(link="log")	96	Subject (Intercept)	0.4	(Intercept)	5.05	[4.79, 5.32]	0.13	-	37.55	< 0.000	-2.14	-0.68	-0.38	0.27	5.23	0.544	p = 0.862	OK	p = 0.374	p = 0.289	-	Samples: 1, 5, 9, 10, 21, 31, 41, 42, 43, 47, 68, 76, 78		Significance is not changed when each of the influential observations is removed from the model and significance (z-value) remains similar		Original model and model without influential observations show minimal differences		Sample 44 was removed previously (very strong influential value). Non-sense value - probably the time was not stopped		Gamma distribution (run previously) showed different variances and non-uniformity of residuals. After removing influential value 44, Gamma distribution had convergence problems
								Residual	-	Session	-0.04	[-0.06, -0.02]	0.01	-	-4.13	< 0.000
	8	ABLE		Generalized linear mixed-effects	Lognormal - Log link*	doffingTime ~ session + (1|subject)	98	Subject (Intercept)	0.39	(Intercept)	4.89	[4.63, 5.14]	0.13	-	37.67	< 0.000	-2.47	-0.71	-0.15	0.58	2.16	0.952	p = 0.207	OK	p = 0.997	p = 0.268	-	Samples: 11, 19, 20, 41, 47, 51, 70, 78		Significance is not changed when each of the influential observations is removed from the model and significance (z-value) remains similar		Original model and model without influential observations show minimal differences				Gamma distribution (run previously) showed non-uniformity of residuals and underdispersion. Additionally, showed many influential values (not good fitting)
								Residual	-	Session	-0.01	[-0.03, -0.00]	0.01	-	-2.3	0.022
